# Supplementary material for: Upper Body Movement Symmetry in Reining Quarter Horses during Trot In-Hand, on the Lunge and during Ridden Exercise
Source: Animals (Basel). 2022 Feb 27;12(5):596. doi: 10.3390/ani12050596 (PMC8909210; doi:10.3390/ani12050596)
Supplement: Supplementary file 1 [file animals-12-00596-s001.zip]

Archive with 3 entries (2 files):
- animals-1596740-supplementary/
- animals-1596740-supplementary/BaselineSignedFinal.xlsx
- animals-1596740-supplementary/DataNormalizedInsideOutSide.xlsx
