# Supplementary material for: Upper Body Movement Symmetry in Reining Quarter Horses during Trot In-Hand, on the Lunge and during Ridden Exercise
Source: Animals (Basel). 2022 Feb 27;12(5):596. doi: 10.3390/ani12050596 (PMC8909210; doi:10.3390/ani12050596)
Supplement: Supplementary file 1 [file animals-12-00596-s001.zip › animals-1596740-supplementary/BaselineSignedFinal.xlsx]

## Sheet: Sheet1
HorseID	Gait	Rein	Ridden	N	Stride time	Hdmin	Hdmax	Hdup	Wdmin	Wdmax	Wdup	Pdmin	Pdmax	Pdup
1	t	left	n	19	664.9	-14.7	2	-12.7	-16.9	14.1	-2.8	-5.4	-0.3	-5.7
1	t	right	n	16	667.7	-9.1	-2.2	-11.3	14.9	-6	8.9	1.5	-15.3	-13.8
1	t	straight	n	11	748.5	-9.2	1.9	-7.3	1.7	2.9	4.6	-3.6	2.2	-1.4
2	t	straight	n	4	675	-19.8	-29.9	-49.7	-8	-6.7	-14.7	8.1	8.7	16.8
2	t	left	n	25	666	-0.3	-28.1	-28.4	1.6	1.2	2.8	-25.3	9.3	-16
2	t	right	n	10	658.3	-12.5	10.8	-1.7	4.3	-6.1	-1.8	13.5	-16.1	-2.6
3	t	straight	n	10	758.3	-2.4	-13.6	-16	-7.4	-11.9	-19.3	12.6	8	20.6
3	t	left	n	12	738.9	-2	-34.6	-36.6	-25.2	-6.3	-31.5	-5.7	17	11.3
3	t	right	n	11	733.3	-20.1	-3.5	-23.6	9.7	-18.5	-8.8	24.9	7.4	32.3
4	t	right	n	20	709.2	-3.2	36.6	33.4	-21.8	20.1	-1.7	3.1	-1.7	1.4
4	t	left	n	24	745.1	12.1	22.4	34.5	25.4	-6.4	19	-4.6	-9.3	-13.9
4	t	straight	n	10	690	-11.3	5.6	-5.7	1.3	11.6	12.9	-3.8	-0.3	-4.1
5	t	right	n	18	710.2	5.4	-4.6	0.8	11.4	-0.3	11.1	18.9	-16.7	2.2
5	t	left	n	33	670.7	1.7	0.7	2.4	-9.3	26.6	17.3	-11.9	0.7	-11.2
5	t	straight	n	13	691	18.2	2.6	20.8	-0.6	9.4	8.8	6.7	-3.9	2.8
6	t	left	n	20	708.3	19.4	-8	11.4	-12.8	5.7	-7.1	-13	-5.4	-18.4
6	t	right	n	16	699	-43.1	-16.7	-59.8	16	-13.3	2.7	10.9	-14.3	-3.4
6	t	straight	n	10	695	-15.3	-13	-28.3	-1.3	-8.3	-9.6	-0.8	-6.3	-7.1
7	t	left	n	27	678.4	33.9	-4.5	29.4	-7.3	14.8	7.5	-13.2	3.3	-9.9
7	t	right	n	26	666	-20.4	4.9	-15.5	5.8	4.5	10.3	1.5	2	3.5
7	t	straight	n	16	702.1	8.7	10	18.7	-2	10.2	8.2	-8.2	2.7	-5.5
8	t	straight	n	12	708.3	0.1	-19.2	-19.1	-3.7	-3.5	-7.2	-3.3	2.8	-0.5
8	t	left	n	16	661.5	-11.5	-13.7	-25.2	-9.7	9.2	-0.5	-12	9.8	-2.2
8	t	right	n	16	692.7	0.2	15.5	15.7	12.6	-9.2	3.4	12.4	-3.5	8.9
9	t	straight	n	9	707.4	21.9	-10.3	11.6	7.7	-1.7	6	6.2	2.1	8.3
9	t	right	n	23	726.8	17.5	-12.9	4.6	19.1	-2.1	17	11	-1.5	9.5
9	t	left	n	21	699.2	41.4	14.5	55.9	-6.5	7.3	0.8	6	-0.1	5.9
10	t	straight	n	11	625.8	-1.1	-41.1	-42.2	-5	-0.9	-5.9	11.3	0.3	11.6
10	t	right	n	18	694.4	8.3	6.8	15.1	4.1	-0.4	3.7	10.2	-2.7	7.5
10	t	left	n	23	730.4	7.5	14.4	21.9	-6.8	8.2	1.4	4.7	-0.5	4.2
11	t	straight	n	7	697.6	4.6	0.1	4.7	10.3	2.2	12.5	2	2.4	4.4
11	t	right	n	14	706	24.1	-10.1	14	20.4	-5.1	15.3	21	-0.8	20.2
11	t	left	n	24	694.4	4.3	5.5	9.8	-5	16.7	11.7	-9.1	5.5	-3.6
12	t	straight	n	15	721.1	16.4	18.2	34.6	-1.1	5	3.9	5.3	4.5	9.8
12	t	left	n	22	676.5	15.3	19.8	35.1	-11.3	13.5	2.2	-4.1	14.2	10.1
12	t	right	n	13	675.6	-18.5	21.3	2.8	17.3	-4.5	12.8	6.4	-14.7	-8.3
13	t	straight	n	17	710.8	-8.4	4.7	-3.7	0.7	1.2	1.9	-8.7	-6.9	-15.6
13	t	left	n	32	733.9	-24.9	-1.1	-26	-2.9	11.8	8.9	-14.2	-1.9	-16.1
13	t	right	n	28	733.9	-1.2	14.6	13.4	11.7	-11.3	0.4	16	-4.2	11.8
14	t	right	n	16	707.3	13.2	32.2	45.4	13.1	0.4	13.5	1.3	-2.9	-1.6
14	t	left	n	30	700	-8.3	3.4	-4.9	-6.4	6.1	-0.3	-7.6	-0.6	-8.2
14	t	straight	n	13	679.5	-4.1	36.7	32.6	4.9	5.7	10.6	-0.9	-1.5	-2.4
15	t	left	n	24	721.5	-7.9	22	14.1	-2.6	22.3	19.7	-2.7	-9.1	-11.8
15	t	right	n	15	675.6	-8.6	17.2	8.6	26	4.1	30.1	1.5	-11.7	-10.2
15	t	straight	n	7	692.9	1.2	16.1	17.3	4.6	19.3	23.9	3.7	-5.9	-2.2
16	t	left	n	22	634.8	3	-2.4	0.6	-13.9	4.4	-9.5	-19.3	11.6	-7.7
16	t	right	n	28	670.2	-11.3	-2.6	-13.9	8.1	-5	3.1	5.5	-1.4	4.1
16	t	straight	n	17	669.6	-12.5	0.2	-12.3	-6.8	-4.2	-11	-4	8.4	4.4
17	t	right	n	26	662.8	-3	8.8	5.8	6	-5.4	0.6	4.4	-6.5	-2.1
17	t	left	n	48	674.3	-16.2	-4.3	-20.5	-16	1	-15	9.4	-0.5	8.9
17	t	straight	n	23	658.7	-10.6	-3.3	-13.9	-2.9	-2.3	-5.2	4.7	-4.2	0.5
18	t	right	n	34	737.7	15.3	8.4	23.7	10.6	-3.5	7.1	-2.1	1	-1.1
18	t	left	n	37	706.3	18.7	27.3	46	-11.4	5.5	-5.9	-10.7	9.8	-0.9
18	t	straight	n	21	723.8	15.3	10.5	25.8	4.4	3.1	7.5	-10.1	4.7	-5.4
19	t	straight	n	21	654	-15.1	-11.2	-26.3	6.8	6.3	13.1	-0.8	-13.9	-14.7
19	t	left	n	26	642.3	-17.9	-18.4	-36.3	-4.1	12.2	8.1	-2	-11.2	-13.2
19	t	right	n	31	660.2	-13	7.6	-5.4	14.2	-11.1	3.1	7.1	-7.4	-0.3
20	t	straight	n	18	625.4	-10.8	-9.7	-20.5	3.4	-2.4	1	0.8	2.3	3.1
20	t	right	n	39	642.7	-15.3	-16.9	-32.2	17.3	-5.2	12.1	10.1	-7.3	2.8
20	t	left	n	29	648.9	-3.8	-0.9	-4.7	-10.5	11.2	0.7	-11.5	4.4	-7.1
21	t	left	n	37	703.2	-3.4	-8.4	-11.8	-5.4	14.2	8.8	-5.3	-11.2	-16.5
21	t	right	n	37	746.8	1.6	1.4	3	20.2	8.7	28.9	5.6	-10.3	-4.7
21	t	straight	n	15	721.1	-5	-9.6	-14.6	3.8	7.1	10.9	5.2	-2.5	2.7
22	t	left	n	32	678.6	-6.8	-13	-19.8	-11.8	3.9	-7.9	-11.4	4	-7.4
22	t	right	n	36	687	17	10.4	27.4	17.1	4.8	21.9	17.7	2.1	19.8
22	t	straight	n	17	691.2	-3	-1.1	-4.1	4.5	4.6	9.1	-2.5	4.9	2.4
23	t	straight	n	18	680.6	-1.4	9.5	8.1	-16.7	-6.2	-22.9	21	23.2	44.2
23	t	left	n	21	690.5	17.1	22.7	39.8	-36.4	-0.5	-36.9	18.1	25.4	43.5
23	t	right	n	21	669	-8.1	4.7	-3.4	-5.8	-42.4	-48.2	36.8	41.9	78.7
24	t	left	n	16	737.2	-16.4	4.7	-11.7	9.8	-14.6	-4.8	-4	-7.4	-11.4
24	t	right	n	22	765.9	-11.5	9.9	-1.6	-8.5	8.4	-0.1	4.4	-4.3	0.1
24	t	straight	n	19	748.2	-23.3	-3.7	-27	3.4	-7.2	-3.8	-1.9	-3.2	-5.1
25	t	straight	n	19	731.6	-0.6	5.6	5	2.1	4.2	6.3	0.8	1	1.8
25	t	left	n	42	709.1	-0.7	-7.4	-8.1	-4.4	4.6	0.2	0.8	1.5	2.3
25	t	right	n	40	707.1	1.8	11.4	13.2	7.9	3.6	11.5	4.5	1.7	6.2
26	t	left	n	22	609.1	10.3	0.8	11.1	-16.8	-6.2	-23	8.2	17.2	25.4
26	t	right	n	28	609.5	-9.7	2.5	-7.2	0.4	-9.4	-9	15	19.5	34.5
26	t	straight	n	26	623.7	-2.4	4.1	1.7	-6.2	-7.8	-14	8.1	12.4	20.5
27	t	right	n	34	747.1	15.1	-14.5	0.6	7.8	-7.3	0.5	3.6	0.6	4.2
27	t	left	n	37	754.1	-2.7	-14.2	-16.9	-4.8	1	-3.8	-4	4.4	0.4
27	t	straight	n	21	711.1	19.3	-13.8	5.5	-2.6	-3.3	-5.9	4.7	5.8	10.5
28	t	left	n	50	720.3	-4.1	-23.5	-27.6	-11.4	4	-7.4	2.3	6.4	8.7
28	t	right	n	24	700	-6.5	-8	-14.5	16.9	-7	9.9	6.4	0.2	6.6
28	t	straight	n	23	693.5	5.8	-8	-2.2	-0.4	4.3	3.9	2.6	-12.7	-10.1
29	t	left	n	41	743.1	0.9	9.5	10.4	-3.2	3.5	0.3	-8.4	5.8	-2.6
29	t	right	n	31	732.8	1.7	7.1	8.8	14.1	-0.5	13.6	10.7	0.2	10.9
29	t	straight	n	23	700	1.6	4.7	6.3	6.3	0.6	6.9	1.2	5.2	6.4
30	t	left	n	30	777.8	-15.5	14.2	-1.3	19.5	-6.5	13	21.8	-12.7	9.1
30	t	right	n	25	745.3	-17.4	-7.8	-25.2	17.3	-9.6	7.7	24.6	-16.8	7.8
30	t	straight	n	26	759	-9.3	-6.8	-16.1	5.9	-2.5	3.4	0	-5	-5
