# Supplementary material for: Upper Body Movement Symmetry in Reining Quarter Horses during Trot In-Hand, on the Lunge and during Ridden Exercise
Source: Animals (Basel). 2022 Feb 27;12(5):596. doi: 10.3390/ani12050596 (PMC8909210; doi:10.3390/ani12050596)
Supplement: Supplementary file 1 [file animals-12-00596-s001.zip › animals-1596740-supplementary/DataNormalizedInsideOutSide.xlsx]

## Sheet: DataNormalizedInsideOutSide
ID	Gait	Surface	IHvsRID	Rein	N	Stridetime	Hdmin	Rein_HDmin	HDmax	rein_HDmax	HDup	rein_HDup	WDmin	rein_WDmin	WDmax	rein_WDmax	WDup	rein_WDup	PDmin	rein_PDmin	PDmax	rein_PDmax	PDup	rein_PDup
1	t	Soft	IH	left	19	664.9	14.7	inside	2	outside	12.7	inside	-16.9	outside	14.1	outside	-2.8	outside	5.4	inside	-0.3	outside	5.7	inside
1	t	Soft	IH	right	16	667.7	9.1	outside	-2.2	inside	11.3	outside	14.9	inside	-6	inside	8.9	inside	-1.5	outside	-15.3	inside	13.8	outside
1	t	Soft	IH	straight	11	748.5	9.2	straight	1.9	straight	7.3	straight	1.7	straight	2.9	straight	4.6	straight	3.6	straight	2.2	straight	1.4	straight
1	t	Soft	RID	left	15	732.2	4.7	inside	-6.3	outside	11	inside	-1.6	outside	7.5	outside	5.9	outside	1.3	inside	-6.4	outside	7.7	inside
1	t	Soft	RID	right	22	765.2	11.1	outside	-7.9	inside	19	outside	-1.8	inside	5.3	inside	3.5	inside	-2.4	outside	-3.9	inside	1.5	outside
1	t	Soft	RID	straight	15	760	5.7	straight	-11.6	straight	17.3	straight	0.6	straight	7.5	straight	8.1	straight	0.5	straight	1.4	straight	-0.9	straight
2	t	Soft	IH	straight	4	675	19.8	straight	29.9	straight	49.7	straight	8	straight	6.7	straight	14.7	straight	8.1	straight	8.7	straight	16.8	straight
2	t	Soft	IH	left	25	666	0.3	inside	28.1	inside	28.4	inside	-1.6	inside	-1.2	inside	-2.8	inside	-25.3	outside	9.3	outside	-16	outside
2	t	Soft	IH	right	10	658.3	12.5	outside	-10.8	outside	1.7	outside	-4.3	outside	6.1	outside	1.8	outside	13.5	inside	-16.1	inside	-2.6	inside
2	t	Soft	RID	straight	12	701.4	32.2	straight	40.3	straight	72.5	straight	3.4	straight	-9.2	straight	-5.8	straight	3.2	straight	-0.2	straight	3	straight
2	t	Soft	RID	left	23	709.4	30.4	inside	43.8	inside	74.2	inside	1.1	inside	-7.5	inside	-6.4	inside	-7	outside	5.6	outside	-1.4	outside
2	t	Soft	RID	right	22	745.5	17.1	outside	11.7	outside	28.8	outside	2.1	outside	-10.9	outside	-8.8	outside	6	inside	-3.9	inside	2.1	inside
3	t	Soft	IH	straight	10	758.3	2.4	straight	13.6	straight	16	straight	7.4	straight	11.9	straight	19.3	straight	12.6	straight	8	straight	20.6	straight
3	t	Soft	IH	left	12	738.9	2	inside	34.6	inside	36.6	inside	25.2	inside	6.3	inside	31.5	inside	-5.7	outside	17	outside	11.3	outside
3	t	Soft	IH	right	11	733.3	20.1	outside	3.5	outside	23.6	outside	-9.7	outside	18.5	outside	8.8	outside	24.9	inside	7.4	inside	32.3	inside
3	t	Soft	RID	straight	12	735	9.1	straight	14.8	straight	23.9	straight	16.5	straight	9.1	straight	25.6	straight	11.9	straight	22.9	straight	34.8	straight
3	t	Soft	RID	left	17	811.8	19.9	inside	11	inside	30.9	inside	10.3	inside	5.3	inside	15.6	inside	-0.7	outside	14.1	outside	13.4	outside
3	t	Soft	RID	right	26	822.4	15.5	outside	4.4	outside	19.9	outside	5.1	outside	5.9	outside	11	outside	16.6	inside	9.2	inside	25.8	inside
4	t	Soft	RID	right	31	760.2	-20.4	outside	5.2	inside	-25.6	outside	5.8	inside	-0.1	inside	5.7	inside	1.7	outside	1.4	inside	3.1	outside
4	t	Soft	RID	left	30	765.6	-12.6	inside	-27.8	outside	15.2	inside	-4.3	outside	12	outside	7.7	outside	7.9	inside	4.9	outside	12.8	inside
4	t	Soft	RID	straight	11	763.6	-15.2	straight	-9.8	straight	-5.4	straight	-0.3	straight	7.8	straight	7.5	straight	4.6	straight	3.3	straight	7.9	straight
4	t	Soft	IH	right	20	709.2	3.2	outside	36.6	inside	-33.4	outside	-21.8	inside	20.1	inside	-1.7	inside	-3.1	outside	1.7	inside	-1.4	outside
4	t	Soft	IH	left	24	745.1	-12.1	inside	22.4	outside	-34.5	inside	25.4	outside	-6.4	outside	19	outside	4.6	inside	9.3	outside	13.9	inside
4	t	Soft	IH	straight	10	690	11.3	straight	5.6	straight	5.7	straight	1.3	straight	11.6	straight	12.9	straight	3.8	straight	0.3	straight	4.1	straight
5	t	Soft	RID	right	19	780.7	-11.9	inside	1.9	inside	-10	inside	5	outside	11.5	inside	6.5	inside	-1.1	inside	7.1	outside	-8.2	inside
5	t	Soft	RID	left	18	797.2	-12.3	outside	8.8	outside	-3.5	outside	3.9	inside	2.3	outside	-1.6	outside	10.1	outside	9.8	inside	0.3	outside
5	t	Soft	RID	straight	12	754.2	0.2	straight	7.5	straight	7.7	straight	8	straight	4.9	straight	-3.1	straight	4.8	straight	12	straight	-7.2	straight
5	t	Soft	IH	right	18	710.2	5.4	inside	-4.6	inside	0.8	inside	-11.4	outside	-0.3	inside	11.1	inside	18.9	inside	16.7	outside	2.2	inside
5	t	Soft	IH	left	33	670.7	1.7	outside	0.7	outside	2.4	outside	9.3	inside	26.6	outside	17.3	outside	-11.9	outside	-0.7	inside	-11.2	outside
5	t	Soft	IH	straight	13	691	18.2	straight	2.6	straight	20.8	straight	0.6	straight	9.4	straight	8.8	straight	6.7	straight	3.9	straight	2.8	straight
6	t	Soft	RID	left	21	775.4	-11.1	inside	21.4	inside	10.3	inside	1	inside	-1.8	inside	-0.8	inside	7.1	inside	5.9	inside	13	inside
6	t	Soft	RID	right	26	785.3	-7	outside	-25.9	outside	-32.9	outside	-0.6	outside	4.7	outside	4.1	outside	-8.3	outside	4.5	outside	-3.8	outside
6	t	Soft	RID	straight	17	782.4	-2.6	straight	18.2	straight	15.6	straight	2.3	straight	0.4	straight	2.7	straight	-2.3	straight	7.7	straight	5.4	straight
6	t	Soft	IH	left	20	708.3	-19.4	inside	8	inside	-11.4	inside	12.8	inside	-5.7	inside	7.1	inside	13	inside	5.4	inside	18.4	inside
6	t	Soft	IH	right	16	699	43.1	outside	16.7	outside	59.8	outside	-16	outside	13.3	outside	-2.7	outside	-10.9	outside	14.3	outside	3.4	outside
6	t	Soft	IH	straight	10	695	15.3	straight	13	straight	28.3	straight	1.3	straight	8.3	straight	9.6	straight	0.8	straight	6.3	straight	7.1	straight
7	t	Soft	RID	left	24	706.3	8.9	outside	-27.4	outside	-18.5	outside	9.9	inside	9.9	outside	0	outside	5.7	inside	10	outside	-4.3	inside
7	t	Soft	RID	right	26	725.6	8.5	inside	17.1	inside	25.6	inside	1.6	outside	2.5	inside	0.9	inside	-1.1	outside	7.4	inside	-8.5	outside
7	t	Soft	RID	straight	14	691.7	5	straight	7	straight	12	straight	7.6	straight	6.3	straight	-1.3	straight	2.8	straight	8.8	straight	-6	straight
7	t	Soft	IH	left	27	678.4	33.9	outside	-4.5	outside	29.4	outside	7.3	inside	14.8	outside	7.5	outside	13.2	inside	3.3	outside	9.9	inside
7	t	Soft	IH	right	26	666	-20.4	inside	4.9	inside	-15.5	inside	-5.8	outside	4.5	inside	10.3	inside	-1.5	outside	2	inside	-3.5	outside
7	t	Soft	IH	straight	16	702.1	8.7	straight	10	straight	18.7	straight	2	straight	10.2	straight	8.2	straight	8.2	straight	2.7	straight	5.5	straight
8	t	Soft	RID	straight	16	752.1	4.3	straight	10.2	straight	5.9	straight	4.8	straight	-4.9	straight	-0.1	straight	-2.3	straight	2.7	straight	-5	straight
8	t	Soft	RID	left	33	756.1	-3.8	outside	18.5	inside	22.3	inside	6.3	inside	-10.4	inside	-4.1	inside	3.9	inside	5.8	outside	-1.9	inside
8	t	Soft	RID	right	31	749.5	11.2	inside	1.6	outside	-9.6	outside	3.6	outside	-3.8	outside	-0.2	outside	-7.1	outside	-2.8	inside	-4.3	outside
8	t	Soft	IH	straight	12	708.3	0.1	straight	19.2	straight	19.1	straight	3.7	straight	3.5	straight	7.2	straight	3.3	straight	2.8	straight	0.5	straight
8	t	Soft	IH	left	16	661.5	-11.5	outside	13.7	inside	25.2	inside	9.7	inside	-9.2	inside	0.5	inside	12	inside	9.8	outside	2.2	inside
8	t	Soft	IH	right	16	692.7	0.2	inside	-15.5	outside	-15.7	outside	-12.6	outside	9.2	outside	-3.4	outside	-12.4	outside	-3.5	inside	-8.9	outside
9	t	Soft	IH	straight	9	707.4	21.9	straight	10.3	straight	11.6	straight	7.7	straight	1.7	straight	6	straight	6.2	straight	2.1	straight	8.3	straight
9	t	Soft	IH	right	23	726.8	17.5	inside	12.9	outside	4.6	inside	19.1	inside	2.1	outside	17	inside	11	inside	-1.5	inside	9.5	inside
9	t	Soft	IH	left	21	699.2	41.4	outside	-14.5	inside	55.9	outside	-6.5	outside	-7.3	inside	0.8	outside	6	outside	-0.1	outside	5.9	outside
9	t	Soft	RID	straight	11	683.3	8.5	straight	6.1	straight	2.4	straight	-3.2	straight	-2.5	straight	-0.7	straight	6.2	straight	-7.1	straight	-0.9	straight
9	t	Soft	RID	right	22	686.4	9.9	inside	-1	outside	10.9	inside	0.5	inside	-2.1	outside	2.6	inside	13.5	inside	-9.4	inside	4.1	inside
9	t	Soft	RID	left	5	740	26.3	outside	4.8	inside	21.5	outside	-3.9	outside	-2.1	inside	-1.8	outside	2.4	outside	-0.4	outside	2	outside
10	t	Soft	RID	straight	18	784.3	1.3	straight	-4.7	straight	-3.4	straight	4	straight	-2.1	straight	1.9	straight	4.2	straight	-1.7	straight	2.5	straight
10	t	Soft	RID	right	25	782	8.6	outside	-9.8	outside	-1.2	outside	0.9	outside	-0.8	outside	0.1	outside	6.1	inside	-3.1	inside	3	inside
10	t	Soft	RID	left	23	771.7	3	inside	12.3	inside	15.3	inside	6	inside	-5.8	inside	0.2	inside	0.3	outside	0.7	outside	1	outside
10	t	Soft	IH	straight	11	625.8	1.1	straight	41.1	straight	42.2	straight	5	straight	0.9	straight	5.9	straight	11.3	straight	0.3	straight	11.6	straight
10	t	Soft	IH	right	18	694.4	-8.3	outside	-6.8	outside	-15.1	outside	-4.1	outside	0.4	outside	-3.7	outside	10.2	inside	-2.7	inside	7.5	inside
10	t	Soft	IH	left	23	730.4	-7.5	inside	-14.4	inside	-21.9	inside	6.8	inside	-8.2	inside	-1.4	inside	4.7	outside	-0.5	outside	4.2	outside
11	t	Soft	RID	straight	17	721.6	16.9	straight	7	straight	23.9	straight	-2.5	straight	7.9	straight	5.4	straight	4.5	straight	2.3	straight	6.8	straight
11	t	Soft	RID	right	22	728.8	25.4	inside	3.3	inside	28.7	inside	-3.4	inside	3.8	inside	0.4	inside	12.6	inside	1	inside	13.6	inside
11	t	Soft	RID	left	27	738.3	14.3	outside	-4.7	outside	9.6	outside	1.2	outside	8.1	outside	9.3	outside	-6.3	outside	1.3	outside	-5	outside
11	t	Soft	IH	straight	7	697.6	4.6	straight	0.1	straight	4.7	straight	10.3	straight	2.2	straight	12.5	straight	2	straight	2.4	straight	4.4	straight
11	t	Soft	IH	right	14	706	24.1	inside	-10.1	inside	14	inside	20.4	inside	-5.1	inside	15.3	inside	21	inside	-0.8	inside	20.2	inside
11	t	Soft	IH	left	24	694.4	4.3	outside	5.5	outside	9.8	outside	-5	outside	16.7	outside	11.7	outside	-9.1	outside	5.5	outside	-3.6	outside
12	t	Soft	RID	straight	17	802.9	23.5	straight	-4	straight	19.5	straight	1.7	straight	3.4	straight	1.7	straight	-1.6	straight	3.2	straight	1.6	straight
12	t	Soft	RID	left	25	798	29.3	outside	-3.7	outside	25.6	outside	1.9	inside	2.5	outside	0.6	outside	0.4	outside	0	outside	0.4	outside
12	t	Soft	RID	right	25	801.3	16.8	inside	16.9	inside	33.7	inside	2.9	outside	3.3	inside	0.4	inside	3.6	inside	0.8	inside	4.4	inside
12	t	Soft	IH	straight	15	721.1	16.4	straight	18.2	straight	34.6	straight	1.1	straight	5	straight	3.9	straight	5.3	straight	4.5	straight	9.8	straight
12	t	Soft	IH	left	22	676.5	15.3	outside	19.8	outside	35.1	outside	11.3	inside	13.5	outside	2.2	outside	-4.1	outside	14.2	outside	10.1	outside
12	t	Soft	IH	right	13	675.6	-18.5	inside	21.3	inside	2.8	inside	-17.3	outside	-4.5	inside	12.8	inside	6.4	inside	-14.7	inside	-8.3	inside
13	t	Soft	RID	straight	19	795.6	-3.1	straight	24.1	straight	-27.2	straight	-1.7	straight	-0.3	straight	-2	straight	7.1	straight	6.3	straight	13.4	straight
13	t	Soft	RID	left	33	796.5	-13.6	inside	9.2	outside	-22.8	inside	-2.4	outside	-2.4	outside	-4.8	outside	13.4	inside	2.4	inside	15.8	inside
13	t	Soft	RID	right	25	766	6.2	outside	1.9	inside	4.3	outside	1.6	inside	2.3	inside	3.9	inside	0.6	outside	9.5	outside	10.1	outside
13	t	Soft	IH	straight	17	710.8	8.4	straight	4.7	straight	3.7	straight	0.7	straight	1.2	straight	1.9	straight	8.7	straight	6.9	straight	15.6	straight
13	t	Soft	IH	left	32	733.9	24.9	inside	-1.1	outside	26	inside	-2.9	outside	11.8	outside	8.9	outside	14.2	inside	1.9	inside	16.1	inside
13	t	Soft	IH	right	28	733.9	1.2	outside	14.6	inside	-13.4	outside	11.7	inside	-11.3	inside	0.4	inside	-16	outside	4.2	outside	-11.8	outside
14	t	Soft	RID	right	35	771	-16	outside	12.3	inside	28.3	inside	1.8	inside	-1.4	inside	0.4	inside	-3.3	outside	2.8	outside	-0.5	outside
14	t	Soft	RID	left	32	771.9	3	inside	0.3	outside	-2.7	outside	-1	outside	2.1	outside	1.1	outside	3.3	inside	2.4	inside	5.7	inside
14	t	Soft	RID	straight	23	771	0.3	straight	11.5	straight	11.2	straight	-0.8	straight	2.9	straight	2.1	straight	0.1	straight	3	straight	3.1	straight
14	t	Soft	IH	right	16	707.3	-13.2	outside	32.2	inside	45.4	inside	13.1	inside	0.4	inside	13.5	inside	-1.3	outside	2.9	outside	1.6	outside
14	t	Soft	IH	left	30	700	8.3	inside	3.4	outside	-4.9	outside	-6.4	outside	6.1	outside	-0.3	outside	7.6	inside	0.6	inside	8.2	inside
14	t	Soft	IH	straight	13	679.5	4.1	straight	36.7	straight	32.6	straight	4.9	straight	5.7	straight	10.6	straight	0.9	straight	1.5	straight	2.4	straight
15	t	Soft	RID	left	28	809.5	-8.1	outside	4.5	outside	-3.6	outside	2	outside	9	outside	11	outside	-3.1	outside	8.3	inside	11.4	inside
15	t	Soft	RID	right	28	815.5	1.3	inside	6.8	inside	8.1	inside	6.4	inside	10	inside	16.4	inside	1.7	inside	9.3	outside	7.6	outside
15	t	Soft	RID	straight	14	797.6	9.9	straight	10.8	straight	20.7	straight	4.9	straight	7	straight	11.9	straight	1.5	straight	10.2	straight	8.7	straight
15	t	Soft	IH	left	24	721.5	-7.9	outside	22	outside	14.1	outside	-2.6	outside	22.3	outside	19.7	outside	-2.7	outside	9.1	inside	11.8	inside
15	t	Soft	IH	right	15	675.6	-8.6	inside	17.2	inside	8.6	inside	26	inside	4.1	inside	30.1	inside	1.5	inside	11.7	outside	10.2	outside
15	t	Soft	IH	straight	7	692.9	1.2	straight	16.1	straight	17.3	straight	4.6	straight	19.3	straight	23.9	straight	3.7	straight	5.9	straight	2.2	straight
16	t	Soft	IH	left	22	634.8	-3	inside	-2.4	outside	-0.6	inside	13.9	inside	-4.4	inside	9.5	inside	19.3	inside	11.6	outside	-7.7	outside
16	t	Soft	IH	right	28	670.2	11.3	outside	-2.6	inside	13.9	outside	-8.1	outside	5	outside	-3.1	outside	-5.5	outside	-1.4	inside	4.1	inside
16	t	Soft	IH	straight	17	669.6	12.5	straight	0.2	straight	12.3	straight	6.8	straight	4.2	straight	11	straight	4	straight	8.4	straight	4.4	straight
16	t	Soft	RID	left	49	760.5	13.8	inside	1.7	outside	12.1	inside	1.6	inside	0.4	inside	2	inside	7.7	inside	3.1	outside	-4.6	outside
16	t	Soft	RID	right	29	763.2	5.9	outside	5.7	inside	0.2	outside	4.1	outside	3.3	outside	7.4	outside	-2.3	outside	6.4	inside	8.7	inside
16	t	Soft	RID	straight	29	780.5	4.7	straight	4.9	straight	-0.2	straight	0.9	straight	0.4	straight	1.3	straight	3.2	straight	4.6	straight	1.4	straight
17	t	Soft	IH	right	26	662.8	3	outside	-8.8	outside	-5.8	outside	-6	outside	5.4	outside	-0.6	outside	4.4	inside	6.5	outside	-2.1	inside
17	t	Soft	IH	left	48	674.3	16.2	inside	4.3	inside	20.5	inside	16	inside	-1	inside	15	inside	9.4	outside	0.5	inside	8.9	outside
17	t	Soft	IH	straight	23	658.7	10.6	straight	3.3	straight	13.9	straight	2.9	straight	2.3	straight	5.2	straight	4.7	straight	4.2	straight	0.5	straight
17	t	Soft	RID	right	36	760.6	-5	outside	-11.1	outside	-16.1	outside	1	outside	-6.1	outside	-5.1	outside	3	inside	6.3	outside	-3.3	inside
17	t	Soft	RID	left	30	766.1	0	inside	-1.4	inside	-1.4	inside	0.3	inside	-8.6	inside	-8.3	inside	-2.8	outside	7.1	inside	-9.9	outside
17	t	Soft	RID	straight	28	773.8	0.5	straight	-12.3	straight	-11.8	straight	0.6	straight	-7.4	straight	-6.8	straight	-0.8	straight	10.1	straight	-10.9	straight
18	t	Soft	IH	right	34	737.7	15.3	inside	8.4	inside	23.7	inside	10.6	inside	-3.5	inside	7.1	inside	2.1	outside	1	inside	1.1	outside
18	t	Soft	IH	left	37	706.3	18.7	outside	27.3	outside	46	outside	-11.4	outside	5.5	outside	-5.9	outside	10.7	inside	9.8	outside	0.9	inside
18	t	Soft	IH	straight	21	723.8	15.3	straight	10.5	straight	25.8	straight	4.4	straight	3.1	straight	7.5	straight	10.1	straight	4.7	straight	5.4	straight
18	t	Soft	RID	right	24	793.8	7.8	inside	-2.2	inside	5.6	inside	1.8	inside	-0.7	inside	1.1	inside	3	outside	6.8	inside	-3.8	outside
18	t	Soft	RID	left	35	804.8	9.6	outside	-3.2	outside	6.4	outside	-0.8	outside	3.6	outside	2.8	outside	2.1	inside	3.6	outside	-1.5	inside
18	t	Soft	RID	straight	26	808.3	11.1	straight	-2.5	straight	8.6	straight	1.9	straight	0.8	straight	2.7	straight	2.7	straight	5.8	straight	-3.1	straight
19	t	Soft	IH	straight	21	654	15.1	straight	11.2	straight	26.3	straight	6.8	straight	6.3	straight	13.1	straight	0.8	straight	13.9	straight	14.7	straight
19	t	Soft	IH	left	26	642.3	17.9	inside	18.4	inside	36.3	inside	-4.1	outside	12.2	outside	8.1	outside	2	inside	11.2	inside	13.2	inside
19	t	Soft	IH	right	31	660.2	13	outside	-7.6	outside	5.4	outside	14.2	inside	-11.1	inside	3.1	inside	-7.1	outside	7.4	outside	0.3	outside
19	t	Soft	RID	straight	29	723	9.9	straight	2.5	straight	12.4	straight	1.7	straight	1.3	straight	3	straight	-1.5	straight	3	straight	1.5	straight
19	t	Soft	RID	left	27	743.2	16.9	inside	14.2	inside	31.1	inside	1	outside	7.4	outside	8.4	outside	-0.8	inside	5.2	inside	4.4	inside
19	t	Soft	RID	right	23	751.4	4.1	outside	1	outside	5.1	outside	0.4	inside	-0.2	inside	0.2	inside	-5.6	outside	2.7	outside	-2.9	outside
20	t	Soft	IH	straight	18	625.4	10.8	straight	9.7	straight	20.5	straight	3.4	straight	2.4	straight	1	straight	0.8	straight	2.3	straight	3.1	straight
20	t	Soft	IH	right	39	642.7	15.3	outside	16.9	outside	32.2	outside	17.3	inside	5.2	outside	12.1	inside	10.1	inside	-7.3	inside	2.8	inside
20	t	Soft	IH	left	29	648.9	3.8	inside	0.9	inside	4.7	inside	-10.5	outside	-11.2	inside	0.7	outside	-11.5	outside	4.4	outside	-7.1	outside
20	t	Soft	RID	straight	31	795.2	-5.5	straight	-1	straight	-6.5	straight	3.7	straight	-0.8	straight	4.5	straight	-1.5	straight	3.3	straight	1.8	straight
20	t	Soft	RID	right	38	801.8	-4.6	outside	-7	outside	-11.6	outside	2.8	inside	-0.7	outside	3.5	inside	5	inside	1.7	inside	6.7	inside
20	t	Soft	RID	left	34	820.1	3.4	inside	2.4	inside	5.8	inside	1.6	outside	-2.3	inside	3.9	outside	-4.4	outside	1.5	outside	-2.9	outside
21	t	Soft	IH	left	37	703.2	3.4	inside	8.4	inside	11.8	inside	-5.4	outside	14.2	outside	8.8	outside	-5.3	outside	11.2	inside	-16.5	outside
21	t	Soft	IH	right	37	746.8	-1.6	outside	-1.4	outside	-3	outside	20.2	inside	8.7	inside	28.9	inside	5.6	inside	10.3	outside	-4.7	inside
21	t	Soft	IH	straight	15	721.1	5	straight	9.6	straight	14.6	straight	3.8	straight	7.1	straight	10.9	straight	5.2	straight	2.5	straight	2.7	straight
21	t	Soft	RID	left	39	820.1	1.7	inside	-0.9	inside	0.8	inside	-2.8	outside	7.5	outside	4.7	outside	1.7	outside	4.6	inside	-2.9	outside
21	t	Soft	RID	right	38	830.7	-1.4	outside	-3.9	outside	-5.3	outside	-1.6	inside	4.2	inside	2.6	inside	4.9	inside	2.8	outside	2.1	inside
21	t	Soft	RID	straight	25	820	-6	straight	-0.6	straight	-6.6	straight	-2	straight	12	straight	10	straight	2.9	straight	2.8	straight	0.1	straight
22	t	Soft	IH	left	32	678.6	6.8	inside	13	inside	19.8	inside	-11.8	outside	3.9	outside	-7.9	outside	11.4	inside	4	outside	-7.4	outside
22	t	Soft	IH	right	36	687	-17	outside	-10.4	outside	-27.4	outside	17.1	inside	4.8	inside	21.9	inside	-17.7	outside	2.1	inside	19.8	inside
22	t	Soft	IH	straight	17	691.2	3	straight	1.1	straight	4.1	straight	4.5	straight	4.6	straight	9.1	straight	2.5	straight	4.9	straight	2.4	straight
22	t	Soft	RID	left	43	766.3	-8.6	inside	7.4	inside	-1.2	inside	-0.2	outside	3.8	outside	3.6	outside	1.2	inside	-3.8	outside	-5	outside
22	t	Soft	RID	right	43	793.4	-12.9	outside	-5	outside	-17.9	outside	0.6	inside	5.4	inside	6	inside	-5	outside	-0.2	inside	4.8	inside
22	t	Soft	RID	straight	34	780.9	-11.4	straight	-1.4	straight	-12.8	straight	-0.7	straight	2.7	straight	2	straight	-1.4	straight	-3.5	straight	-2.1	straight
23	t	Soft	IH	straight	18	680.6	1.4	straight	9.5	straight	8.1	straight	16.7	straight	6.2	straight	22.9	straight	21	straight	23.2	straight	44.2	straight
23	t	Soft	IH	left	21	690.5	-17.1	inside	22.7	outside	39.8	outside	36.4	inside	0.5	inside	36.9	inside	18.1	outside	25.4	outside	43.5	outside
23	t	Soft	IH	right	21	669	8.1	outside	4.7	inside	-3.4	inside	5.8	outside	42.4	outside	48.2	outside	36.8	inside	41.9	inside	78.7	inside
23	t	Soft	RID	straight	27	771.6	7.2	straight	6.2	straight	-1	straight	11.5	straight	13.3	straight	24.8	straight	10.5	straight	21.3	straight	31.8	straight
23	t	Soft	RID	left	42	808.3	0.2	inside	2	outside	1.8	outside	9.1	inside	15.2	inside	24.3	inside	7.9	outside	17.5	outside	25.4	outside
23	t	Soft	RID	right	26	792.3	-8	outside	-0.3	inside	7.7	inside	4.5	outside	18.6	outside	23.1	outside	14.1	inside	26.3	inside	40.4	inside
24	t	Soft	IH	left	16	737.2	16.4	inside	-4.7	inside	11.7	inside	9.8	outside	14.6	inside	4.8	inside	4	inside	7.4	inside	11.4	inside
24	t	Soft	IH	right	22	765.9	11.5	outside	-9.9	outside	1.6	outside	-8.5	inside	-8.4	outside	0.1	outside	-4.4	outside	4.3	outside	-0.1	outside
24	t	Soft	IH	straight	19	748.2	23.3	straight	3.7	straight	27	straight	3.4	straight	7.2	straight	3.8	straight	1.9	straight	3.2	straight	5.1	straight
24	t	Soft	RID	left	53	796.5	12.9	inside	8.8	inside	21.7	inside	1	outside	0.2	inside	-0.8	inside	1.2	inside	-0.6	inside	0.6	inside
24	t	Soft	RID	right	44	796.2	9.7	outside	2.6	outside	12.3	outside	3.3	inside	5.7	outside	2.4	outside	-0.2	outside	-0.1	outside	-0.3	outside
24	t	Soft	RID	straight	22	815.2	15.4	straight	-1.2	straight	14.2	straight	2.2	straight	3.9	straight	1.7	straight	-0.5	straight	-1.8	straight	-2.3	straight
25	t	Soft	IH	straight	19	731.6	0.6	straight	5.6	straight	5	straight	2.1	straight	4.2	straight	6.3	straight	0.8	straight	1	straight	1.8	straight
25	t	Soft	IH	left	42	709.1	0.7	inside	-7.4	outside	-8.1	outside	-4.4	outside	4.6	outside	0.2	outside	0.8	outside	1.5	outside	2.3	outside
25	t	Soft	IH	right	40	707.1	-1.8	outside	11.4	inside	13.2	inside	7.9	inside	3.6	inside	11.5	inside	4.5	inside	1.7	inside	6.2	inside
25	t	Soft	RID	right	37	776.1	-11.3	outside	11.3	outside	22.6	inside	-1.4	inside	8.4	inside	7	inside	4.3	inside	-1.8	inside	2.5	inside
25	t	Soft	RID	left	27	798.1	-7.3	inside	3.9	inside	11.2	outside	0.9	outside	5.7	outside	6.6	outside	-1.8	outside	-1.3	outside	-3.1	outside
25	t	Soft	RID	straight	24	775.7	-7.1	straight	6.8	straight	13.9	straight	0.3	straight	6.6	straight	6.9	straight	2.4	straight	-0.7	straight	1.7	straight
26	t	Soft	IH	left	22	609.1	-10.3	inside	0.8	outside	11.1	outside	16.8	inside	6.2	inside	23	inside	8.2	outside	17.2	outside	25.4	outside
26	t	Soft	IH	right	28	609.5	9.7	outside	2.5	inside	-7.2	inside	-0.4	outside	9.4	outside	9	outside	15	inside	19.5	inside	34.5	inside
26	t	Soft	IH	straight	26	623.7	2.4	straight	4.1	straight	1.7	straight	6.2	straight	7.8	straight	14	straight	8.1	straight	12.4	straight	20.5	straight
26	t	Soft	RID	right	38	696.5	-4	outside	6	outside	10	inside	0.5	outside	6.5	outside	7	outside	5.3	inside	9.6	inside	14.9	inside
26	t	Soft	RID	left	22	710.6	-6.5	inside	5.7	inside	12.2	outside	-0.8	inside	2.1	inside	1.3	inside	-1.5	outside	-0.9	outside	-2.4	outside
26	t	Soft	RID	straight	34	709.3	3.1	straight	2.4	straight	-0.7	straight	1	straight	4.4	straight	5.4	straight	1.3	straight	5	straight	6.3	straight
27	t	Soft	RID	right	35	840	7.5	inside	1.3	outside	6.2	inside	-3.4	outside	1.6	outside	-1.8	outside	-0.7	inside	0.7	inside	0	inside
27	t	Soft	RID	left	36	877.3	-1.4	outside	10.8	inside	-12.2	outside	-1.6	inside	-1.5	inside	-3.1	inside	-6.1	outside	-0.7	outside	-6.8	outside
27	t	Soft	RID	straight	35	847.1	3.6	straight	4.9	straight	-1.3	straight	-3.7	straight	-2.3	straight	-6	straight	-3.2	straight	1.1	straight	-2.1	straight
27	t	Soft	IH	right	34	747.1	15.1	inside	14.5	outside	0.6	inside	-7.8	outside	7.3	outside	-0.5	outside	3.6	inside	0.6	inside	4.2	inside
27	t	Soft	IH	left	37	754.1	-2.7	outside	14.2	inside	-16.9	outside	4.8	inside	-1	inside	3.8	inside	-4	outside	4.4	outside	0.4	outside
27	t	Soft	IH	straight	21	711.1	19.3	straight	13.8	straight	5.5	straight	2.6	straight	3.3	straight	5.9	straight	4.7	straight	5.8	straight	10.5	straight
28	t	Soft	RID	left	29	829	-8.5	outside	4.9	inside	13.4	inside	3.5	inside	2.5	outside	-1	outside	1.6	outside	-1.3	inside	-2.9	inside
28	t	Soft	RID	right	43	852.3	-3.6	inside	-3.6	outside	0	outside	1.4	outside	-2.1	inside	-3.5	inside	4.7	inside	-3.6	outside	-8.3	outside
28	t	Soft	RID	straight	36	824.5	1.6	straight	0.4	straight	-1.2	straight	1.6	straight	1.3	straight	-0.3	straight	3.8	straight	-2.6	straight	-6.4	straight
28	t	Soft	IH	left	50	720.3	-4.1	outside	23.5	inside	27.6	inside	11.4	inside	4	outside	-7.4	outside	2.3	outside	-6.4	inside	-8.7	inside
28	t	Soft	IH	right	24	700	-6.5	inside	8	outside	14.5	outside	-16.9	outside	-7	inside	9.9	inside	6.4	inside	-0.2	outside	-6.6	outside
28	t	Soft	IH	straight	23	693.5	5.8	straight	8	straight	2.2	straight	0.4	straight	4.3	straight	3.9	straight	2.6	straight	12.7	straight	10.1	straight
29	t	Soft	RID	left	38	792.5	-0.2	outside	10	outside	-10.2	outside	-1.8	outside	5.7	outside	3.9	outside	-6.6	outside	-2.6	outside	-9.2	outside
29	t	Soft	RID	right	29	838.5	0.9	inside	-9.6	inside	10.5	inside	-1	inside	4.5	inside	3.5	inside	3.4	inside	-4.7	inside	-1.3	inside
29	t	Soft	RID	straight	31	803.2	6.7	straight	-6.5	straight	13.2	straight	-0.4	straight	4.7	straight	4.3	straight	0.4	straight	-2	straight	-1.6	straight
29	t	Soft	IH	left	41	743.1	0.9	outside	-9.5	outside	10.4	outside	-3.2	outside	3.5	outside	0.3	outside	-8.4	outside	5.8	outside	-2.6	outside
29	t	Soft	IH	right	31	732.8	1.7	inside	-7.1	inside	8.8	inside	14.1	inside	-0.5	inside	13.6	inside	10.7	inside	0.2	inside	10.9	inside
29	t	Soft	IH	straight	23	700	1.6	straight	-4.7	straight	6.3	straight	6.3	straight	0.6	straight	6.9	straight	1.2	straight	5.2	straight	6.4	straight
30	t	Soft	RID	left	37	823	-2.5	inside	18.4	inside	15.9	inside	2.5	outside	-2.3	inside	4.8	outside	11.5	inside	-2.9	inside	8.6	inside
30	t	Soft	RID	right	41	831.3	15.8	outside	-9.1	outside	6.7	outside	4.7	inside	4.9	outside	-0.2	inside	-10.5	outside	9.2	outside	-1.3	outside
30	t	Soft	RID	straight	26	816.7	5.6	straight	11.7	straight	17.3	straight	1	straight	4.3	straight	-3.3	straight	1.4	straight	1.1	straight	2.5	straight
30	t	Soft	IH	left	30	777.8	15.5	inside	-14.2	inside	1.3	inside	19.5	outside	6.5	inside	13	outside	-21.8	inside	12.7	inside	-9.1	inside
30	t	Soft	IH	right	25	745.3	17.4	outside	7.8	outside	25.2	outside	17.3	inside	9.6	outside	7.7	inside	-24.6	outside	16.8	outside	-7.8	outside
30	t	Soft	IH	straight	26	759	9.3	straight	6.8	straight	16.1	straight	5.9	straight	2.5	straight	3.4	straight	0	straight	5	straight	5	straight
